# Supplementary material for: Transcriptomic and Functional Validation Reveals PAQR3/P6-55 as Potential Therapeutic Targets in Colon Cancer
Source: Biology (Basel). 2025 Jun 27;14(7):780. doi: 10.3390/biology14070780 (PMC12292340; doi:10.3390/biology14070780)
Supplement: Supplementary file 1 [file biology-14-00780-s001.zip]

Archive with 1 entries (1 files):
- biology-3649523-supplementary.pdf
